# Supplementary material for: Blue–Green Infrastructure for Flood and Water Quality Management in Southeast Asia: Evidence and Knowledge Gaps
Source: Environ Manage. 2021 Apr 16;69(4):699–718. doi: 10.1007/s00267-021-01467-w (PMC9012722; doi:10.1007/s00267-021-01467-w)
Supplement: Supplementary file 2 — Supplementary Tables [file 267_2021_1467_MOESM2_ESM.xlsx]

## Sheet: Peer reviewed
Title	Author(s)	Year Published	Services	Type of natural infrastructure	Country
Understanding the implementation gap: policymakers’ perceptions of ecosystem-based adaptation in Central Vietnam	Sabina Wolf, My Pham, Nathanial Matthews and Philip Bubeck	2020	Stormwater quantity	Wetlands, agricultural landscape features	Vietnam
The hydrosocial cycle in rapidly urbanizing watersheds	Melinda Laituri	2020	Wastewater management, river flood mitigation	Bioretention, river & riparian vegetation	Indonesia
Evaluation of pollutant removal efficiency of a bioretention basin and implications for stormwater management in tropical cities	Jia Wang, Lloyd Chua and Peter Shanahan	2017	Stormwater quality, stormwater quantity	Bioretention	Singapore
Water Quality Improvement through Reductions of Pollutant Loads on Small Scale of Bioretention System	Norshafa Elyza Muha, Lariyah Mohd Sidek and Milad Jajarmizadeh	2016	Stormwater quality	Bioretention	Malaysia
Constructed Rain Garden Systems for Stormwater Quality Control under Tropical Climates	Lariyah Mohd Sidek, Norshafa Elyza Muha, Nur Asmaliza Md Noor and Hidayah Basri	2013	Stormwater quality	Bioretention	Malaysia
Investigating the usability pattern and constraints of pocket parks in Kuala Lumpur, Malaysia	Praveena Balai Kerishnan, Sreetheran Maruthaveeran and Suhardi Maulan	2020	Stormwater quality	Green cover	Malaysia
Vegetative Swale for Treatment of Stormwater Runoff from Construction Site	A. F. Ismail, A, N. Sapari and M. M. Abdul Wahab	2014	Stormwater quality	Swales, bioretention	Malaysia
Environmental Consideration In Flood Mitigation And River Restoration	Saad Shauket Sammen, Thamer Ahmed Mohammad and Qutaiba G. Majeed	2019	River flood mitigation	Riparian vegetation	Malaysia
Impact of paddy irrigation levels on floods and water use in the Mekong River basin	Takao Masumoto, Pham Thanh Hai and Katsuyuki Shimizu	2008	River flood mitigation	Paddies	Cambodia
Nature-Based Solution for Flood Management at Nong Sua District, Rangsit Canal, Thailand	Sirapee Ditthabumrung and Sutat Weesakul	2020	River flood mitigation	Agricultural landscape features	Thailand
Combining Co-Benefits and Stakeholders Perceptions into Green Infrastructure Selection for Flood Risk Reduction	Alida Alves, Jose Patiño Gómez, Zoran Vojinovic, Arlex Sánchez and Sutat Weesakul	2018	River flood mitigation	Bioretention, green roof, swales, retention pond	Thailand
A Framework for Assessing Benefits of Implemented Nature-Based Solutions	Linda J. Watkin, Laddaporn Ruangpan, Zoran Vojinovic, Sutat Weesakul and Arlex Sanchez Torres	2019	River flood mitigation	Agricultural landscape features	Thailand
Exploring the potential of local market in remunerating water ecosystem services in Cambodia: An application for endogenous attribute non-attendance modelling	Tina Rambonilaza and Malyne Neang	2019	River flood mitigation	Paddies	Cambodia
Sustainable urban stormwater management in the tropics: An evaluation of Singapore’s ABC Waters Program	Hanshe Lim and Xi Xi Lu	2016	Stormwater quality, stormwater quantity	Retention/sedimentation basin, swales, bioretention, wetlands (constructed), biopores	Singapore
Green infrastructure for sustainable urban water management: Practices of five forerunner cities	Liu Li and Jensen Marina Bergen	2018	Stormwater quantity	Green cover	Singapore
Conventional and holistic urban stormwater management in coastal cities: a case study of the practice in Hong Kong and Singapore	Mo Wang, Dong Qing Zhang, Appan Adhityan, Wun Jern Ng, Jian Wen Dong and Soon Keat Tan	2018	Stormwater quantity	Green cover	Singapore
Implementation of Green Infrastructure Concept in Citarum Watershed	Sri Maryati and An Nisaa' Siti Humaira	2017	River flood mitigation, stormwater quantity	Bioretention, green cover, green roof, retention/detention pond	Indonesia
Field investigation of a dry detention pond with underground detention storage	Sai Hin Lai and Darrien Yau Seng Mah	2012	Stormwater quantity	Retention/detention pond	Malaysia
Test the Effectiveness of Biopore in the Framework of EcoCampus Development at Universitas Pendidikan Indonesia	Iwan Setiawan and Dede Rohmat	2019	Stormwater quantity	Biopores	Indonesia
Storm water management approach to increase the quality of urban streetscape in Sudirman Street, Bogor City	Cherish Nurul Ainy, Dhemi Harlan and H. Hanan	2017	Stormwater quantity	Green cover, swales	Indonesia
Development of context specific sustainability criteria for selection of plant species for green urban infrastructure: The case of Singapore	Mohanasundar Radhakrishnan, Indira Kenzhegulova, M. G. Eloffy and W. A. Ibrahim	2019	Stormwater quantity	Bioretention	Singapore
A green infrastructure spatial planning model for evaluating ecosystem service tradeoffs and synergies across three coastal megacities	Sara Meerow	2019	Stormwater quantity	Green cover	Philippines
A shared view of the integrated urban water management practices in Malaysia	Keng Yuen Foo	2015	Stormwater quantity, wastewater management, stormwater quality	Wetlands (constructed)	Malaysia
Implementation of bioretention system for environmental-based urban drainage planning	Endah Lestari and Agustinus Purna Irawan	2018	Stormwater quality	Bioretention	Indonesia
Key Factors Influencing Wider Adoption of Blue-Green Infrastructure in Developing Cities	Nafsika Drosou, Robby Soetanto, Ferry Hermawan, Ksenia Chmutina, Lee Bosher and Jati Utomo Dwi Hatmoko	2019	Stormwater quantity	Biopores	Indonesia
Hydrological and economic effects of oil palm cultivation in Indonesian peatlands	Elham Sumarga, Lars Hein, Aljosja Hooijer and Ronald Vernimmen	2016	River flood mitigation	Wetlands	Indonesia
Assessing cost-effectiveness of bioretention on stormwater in response to climate change and urbanization for future scenarios	Mo Wang, Dongqing Zhang, Appan Adhityan, Wun Jern Ng, Jianwen Dong and Soon Keat Tan	2016	Stormwater quality, stormwater quantity	Bioretention	Singapore
Green infrastructure development in Cisangkuy Subwatershed, Bandung Regency: potential and problems	Sri Maryati, Syfa Humaira and Putri Adianti	2016	Stormwater quantity	Bioretention, green cover, retention/detention pond	Indonesia
Assessing the hydrologic restoration of an urbanized area via an integrated distributed hydrological model	Huong Dieu Trinh and T. F. M. Chui	2013	Stormwater quantity	Green roof, bioretention	Singapore
Hydrological modeling and field validation of a bioretention basin	Jia Wang, Lloyd Chua and Peter Shanahan	2019	Stormwater quantity	Bioretention	Singapore
Environmental multifunctionality of Indonesian agriculture	Fahmuddin Agus, Irwan Irawan, Hussein Suganda, Wahyunto Wahyunto, A. Setiyanto and M. Kundarto	2006	River flood mitigation	Forest, paddies	Indonesia
Effectiveness of ABC Waters Design Features for Runoff Quantity Control in Urban Singapore	Wing Ken Yau, Mohanasundar Radhakrishnan, Shie-Yui Liong, Chris Zevenbergen and Assela Pathirana	2017	Stormwater quantity	Bioretention, swales	Singapore
Effectiveness of Runoff Control Legislation and Active, Beautiful, Clean (ABC) Waters Design Features in Singapore	Xue Ping Goh, Mohanasundar Radhakrishnan, Chris Zevenbergen and Assela Pathirana	2017	Stormwater quantity	Bioretention, green roof	Singapore
The impact of sound land use management to reduce runoff	Z. A. Buisan, Alan E. Milano, P. D. Suson, D. S. Mostrales, C. S. Taclendo and J. G. Blasco	2019	River flood mitigation	Upstream forest	Philippines
Land Cover/Use Scenario Building and its Impact on Runoff Process inside the Iligan River Basin	Alan E. Milano, Peter D. Suson, Stephanie Mae B. Salcedo, Jennifer G. Blasco and Teresa T. Ignacio	2016	River flood mitigation	Upstream forest	Philippines
A comparison of historical land-use change patterns and recommendations for flood plain developments in three delta regions in Southeast Asia	Myat Myat Thi, Luminda Niroshana Gunawardhana and So Kazama	2012	River flood mitigation	Upstream forest	Myanmar, Vietnam, Thailand
A Quantity-Quality Model to Assess the Effects of Source Control Stormwater Management on Hydrology and Water Quality at the Catchment Scale	Abdul Razaq Razaei, Zubaidah Ismail, M. H. Niksokhan, Muhammad Amin Dayarian, Abu Hanipah Ramli and Sharif Moniruzzaman Shirazi	2019	Stormwater quality, stormwater quantity	Bioretention, swales	Malaysia
Developing river rehabilitation scenarios by integrating landscape and hydrodynamic modeling for the Ciliwung River in Jakarta, Indonesia	Ervine Lin, Kashif Shaad and Christophe Girota	2016	River flood mitigation	River, retention/detention pond	Indonesia
Model study of the Negara river basin to assess the regulating role of its wetlands	Oliver Klepper	1992	River flood mitigation	Wetlands	Indonesia
The influence of low impact development-best management practices implementation on surface runoff reduction: A case study in Universitas Indonesia catchment area	Luluk Azkarini, Evi Anggraheni and Dwita Sutjiningsih	2019	Stormwater quantity	Bioretention, swales, green cover	Indonesia
Watershed management strategies for flood mitigation: A case study of Jakarta's flooding	Chay Asdak, Sudradjat Supian and Subiyanto	2018	River flood mitigation	Upstream forest	Indonesia
Plant Traits for Phytoremediation in the Tropics	Xiangting Cleo Chen, Liling Huang, Tze Hsien Agnes Chang, Bee Lian Ong, Say Leong Ong and Jiangyong Hu	2019	Stormwater quality	Bioretention	Singapore
Seasonal performance of stormwater biofiltration system under tropical conditions	Andreas Aditya Hermawan, Amin Talei, Babak Salamatini and Lloyd H.C. Chua	2020	Stormwater quality	Bioretention	Malaysia
Relationship between design floods and land use land cover (LULC) changes in a tropical complex catchment	Jabir Haruna Abdulkareem, Wan Nor Azmin Sulaiman, Biswajeet Pradhan and Nor Rohaizah Jamil	2018	River flood mitigation	Upstream forest	Malaysia
Planning Nature-Based Solutions for Urban Flood Reduction and Thermal Comfort Enhancement	Abdul Naser Majidi, Zoran Vojinovic, Alida Alves, Sutat Weesakul, Arlex Sanchez, Floris Boogaard and Jeroen Kluck	2019	Stormwater quantity	Green roof, bioretention	Thailand
Halloysite nanotubes as a fine grained material for heavy metal ions removal in tropical biofiltration systems	Andreas Aditya Hermawan, Jia Wei Chang, Pooria Pasbakhsh, Frank Hart and Amin Talei	2018	Stormwater quality	Bioretention	Malaysia
Comparison of filter media materials for heavy metal removal from urban stormwater runoff using biofiltration systems	Hanshe Lim, W. Lim, Jiangyong Hu, A. Ziegler, Say Leong Ong	2014	Stormwater quality	Bioretention	Singapore
Nutrient removal in a pilot and full scale constructed wetland, Putrajaya city, Malaysia	Cheng Hua Sim, Mohd Kamil Yusoff, Brian Shutes, Sinn Chye Ho and Mashhor Mansor	2012	Stormwater quality	Wetlands (constructed)	Malaysia
Monitoring singapore's first bioretention system: Rain garden at balam estate	G.S. Ong, G. Kalyanamaran, K. L. Wong and T. H. F. Wong	2012	Stormwater quality	Bioretention	Singapore
Application of PCSWMM to Assess Wastewater Treatment and Urban Flooding Scenarios in Phnom Penh, Cambodia: A Tool to Support Eco-City Planning	Kim Irvine, Chansopheaktra Sovann, Sthiannopkao Suthipong, Sothea Kok and Eliyan Chea	2015	Stormwater quantity, wastewater management	Wetlands	Cambodia
Effect of Fruits Waste in Biopore Infiltration Hole Toward The Effectiveness of Water Infiltration Rate on Baraya Campus Land of Hasanuddin University	Slamet Santosa	2018	Stormwater quantity	Biopores	Indonesia
Rivers as municipal infrastructure: Demand for environmental services in informal settlements along an Indonesian river	Derek Vollmer, Adrienne Grêt-Regamey	2013	Wastewater management	River and riparian vegetation	Indonesia
Exploratory Assessment of SUDS Feasibility in Nhieu Loc-Thi Nghe Basin, Ho Chi Minh City, Vietnam	Huu Loc Ho, Mukand Singh Babel, Sutat Weesakul, Kim Irvine, Minh Duyen Pham	2015	Stormwater quantity	Bioretention	Vietnam
Low Impact Development Modeling to Assess Localized Flood Reduction in Thailand	Thitirat Chaosakul, Thammarat Koottatep and Kim Irvine	2013	Stormwater quantity	Bioretention	Thailand
Modeling Stormwater Runoff from an Urban Park, Singapore Using PCSWWM	Kim Irvine and Lloyd H. C. Chua	2016	Stormwater quantity	Green cover	Singapore
Econometric Evidence on Forest Ecosystem Services: Deforestation and Flooding in Malaysia	Jie-Sheng Tan-Soo, Norliyana Adnan, Ismariah Ahmad, Subhrendu K. Pattanayak and Jeffrey R. Vincent	2014	River flood mitigation	Upstream forest	Malaysia
Spatial Analysis of Flood Area and Its Impact on Rice Production on Vientiane Plain	Tomoya Abe, Takashi Sekiya, Kaya Kanemaru and Kohei Okamoto	2014	River flood mitigation	Paddies, rivers and riparian vegetation	Lao PDR
Effects of land cover on runoff coefficient	Nutchanart Sriwongsitanon and Wisuwat Taesombat	2011	River flood mitigation	Upstream forest	Thailand
Effects of slopes on the stormwater attenuation performance in extensive green roof	Ming Fai Chow, Muhammad Fadhlullah Abu Bakar and M. H. Mohd Razali	2018	Stormwater quantity	Green roof	Malaysia
A modelling study of the event-based retention performance of green roof under the hot-humid tropical climate in Kuching	C. T. Chai, F. J. Putuhena and O. S. Selaman	2017	Stormwater quantity	Green roof	Malaysia
Efficiency of intensive green roof in high intensity rainfall for stormwater treatment: selection of vegetations	Khairul Rahmah, Aminuddin Ab Ghani, Nor Azazi Zakaria and Syafiq Shahahruddin	2015	Stormwater quality	Green roof	Malaysia
Evaluation of green roof as green technology for urban stormwater quantity and quality controls	Kah Hoong Kok, Lariyah Mohd Sidek, Mohamed Roseli Zainal Abidin, Hidayah Basri, Zaleha Muda and Salmia Beddu	2013	Stormwater quantity, stormwater quality	Green roof	Malaysia
A field study to evaluate runoff quality from green roofs	Vijayaraghavan Kuppusamy, Umid Man Joshi and Rajasekhar Balasubramanian	2012	Stormwater quality	Green roof	Singapore
Effect of Catchment-Scale Green Roof Deployment on Stormwater Generation and Reuse in a Tropical City	Petra Schmitter, Albert Goedbloed, Stegano Galelli and Vladan Babovic	2016	Stormwater quantity	Green roof	Singapore
Artificial wetlands and water quality improvement	R. B. E. Shutes	2001	Wastewater management	Wetland	Malaysia
Assessment of Nutrients Removal by Constructed Wetlands Using Reed Grass (Phragmites australis L.) and Vetiver Grass (Vetiveria Zizanioides L.)	Nguyen Minh Ky, Nguyen Tri Quang Hung, Manh Cong Nguyen, Bui Quoc Lap, Huyen Dang and Akinori Ozaki	2020	Wastewater management	Wetland	Vietnam
Cocopeat for Wastewater Treatment in the Developing World. II: Field Evaluation of Constructed Wetlands Packed with Cocopeat for Wastewater Treatment in Can Tho, Vietnam	Ashley A. Danley-Thomson, David M. Robbins and Claudia K. Gunsch	2015	Wastewater management	Wetland	Vietnam
Combined biochar vertical flow and free-water surface constructed wetland system for dormitory sewage treatment and reuse	Xuan Cuong Nguyen, T. C. Phuong Tran, V. Hoan Hoang, T. Phuong Nguyen, Soon Woong Chang, Dinh Duc Nguyen, Wenshan Guo, Ashok Kumar Nadda, Duong Duc La and Quang-Vu Bach	2020	Wastewater management	Wetland	Vietnam
Developing zero-discharge pig-farming system: a feasibility study in Malaysia	Juan Boo Liang, E. Kayawake, T. Sekine, S. Suzuki, and K. K. Lim	2016	Wastewater management	Wetland	Malaysia
Domestic wastewater treatment by a constructed wetland system planted with rice	Suwasa Kantawanichkul and Wanida Duangjaisak	2011	Wastewater management	Wetland	Thailand
Economic, environmental and socio-cultural sustainability of three constructed wetlands in Thailand	Kasper Anias Moller, Ole Fryd, Andreas de Neergaarrd and Jakob Magid	2012	Wastewater management	Wetland	Thailand
Effect of feed pattern of landfill leachate on water reduction in constructed wetland in Southeast Asia	Yuka Ogata, Tomonori Ishigaki, Yoshitaka Ebie, Noppharit Sutthasil, Chart Chiemchaisri and Masato Yamada	2015	Wastewater management	Wetland	Thailand
Effect of Hydraulic Retention Time on Palm Oil Mill Effluent Treatment in Horizontal Sub-Surface Flow Constructed Wetland	Siti Kamariah Md Sa’at, Nastaein Qamaruz Zaman, and Mohd Suffian Yusoff	2019	Wastewater management	Wetland	Malaysia
Integrated System of Biofilter and Constructed Wetland for Sustainable Batik Industry	Erina Rahmadyanti, Agus Wiyono, Guntur Arif Firmansyah	2020	Wastewater management	Wetland	Indonesia
Landfill leachate treatment using sub-surface flow constructed wetland by Cyperus haspan	Christopher O. Akinbile, Mohd Suffian Yusoff and A. Z. Ahmad Zuki	2012	Wastewater management	Wetland	Malaysia
Linking climate change to water provision: greywater treatment by constructed wetlands	Siti Qomariyah, A. H. Ramelan, P. Setyono and Sobriyah Sobriyah	2018	Wastewater management	Wetland	Indonesia
Nitrogen mass balance and microbial analysis of constructed wetlands treating municipal landfill leachate	Chongrak Polprasert and V. Sawaittayothin	2006	Wastewater management	Wetland	Thailand
Performance Characterization of Pharmaceutical Removal by Horizontal Subsurface Flow Constructed Wetlands Using Multivariate Analysis	Dong-Qing Zhang, Wangdong Ni, Richard M. Gersberg, Jern Wun Ng and Soon Keat Tan	2015	Wastewater management	Wetland	Singapore
Performance of constructed wetland treating wastewater from seafood industry	C. Yirong and U. Puetpaiboon	2004	Wastewater management	Wetland	Thailand
Performance of wetland roof with Melampodium paludosum treating septic tank effluent	Bui Xuan Thanh, Phan Thi Hai Van, Nguyen Thanh Tin, Vo Thi Dieu Hien, Nguyen Phuoc Dan and Thammarat Koottatep	2013	Wastewater management	Wetland	Vietnam
Pharmaceutical removal in tropical subsurface flow constructed wetlands at varying hydraulic loading rates	Dong-Qing Zhang, Richard M. Gersberg, Tao Hua, Junfei Zhu, Nguyen Anh Tuan and Soon Keat Tan	2012	Wastewater management	Wetland	Singapore
Pollutant removal by Canna Generalis in tropical constructed wetlands for domestic wastewater treatment	H. D. Tran, H. M. T. Vi, H. T. T. Dang and R. M. Narbaitz	2019	Wastewater management	Wetland	Vietnam
Potential of phytoremediation using Scirpus validus for domestic waste open dumping leachate	E. R. Aweng, A. H. Muhammad Irfan, A. A. Liyana and S. O. Sharifah Aisyah	2017	Wastewater management	Wetland	Malaysia
Potential use of mangrove plantation as constructed wetland for municipal wastewater treatment	Kanokporn Boonsong, Somkiat Piyatiratitivorakul and Pipat Patanaponpaiboon	2003	Wastewater management	Wetland	Thailand
Reducing ammonia and chromium concentration in batik wastewater by vetiver (Chrysopogon zizanioides L.) grown in floating wetland	Hefni Effendi, Jenny A. Margeretha and Majariana Krisanti	2018	Wastewater management	Wetland	Indonesia
Removal and monitoring acetaminophen-contaminated hospital wastewater by vertical flow constructed wetland and peroxidase enzymes	Hoang Nhat Phong Vo, Thammarat Koottatepa, Saroj Kumar Chapagain, Atitaya Panuvatvanich, Congrak Polprasert, Thi Minh Hong Nguyen, Chawalit Chaiwong and Ngoc Luong Nguyen	2019	Wastewater management	Wetland	Thailand
Removal of Pollutants using Bio-filtration with Three Different Plants as Bio-filter	Gasim Hayder, Syaza Nadia Binti Adnan and Puniyarasen Perumulselum	2017	Wastewater management	Wetland	Malaysia
Review paper on horizontal subsurface flow constructed wetlands: potential for their use in climate change mitigation and treatment of wastewater	Teshome Engida, J. M. Wu, D. Xu and Z. B. Wu	2020	Wastewater management	Wetland	Indonesia, Thailand
Septage dewatering in vertical-flow constructed wetlands located in the tropics	Thammarat Koottatep, Chongrak Polprasert, Nguyen Thi Kim Oanh, U. Heinss, A. Montangero and M. Strauss	2001	Wastewater management	Wetland	Thailand
Start-up treatment of palm oil mill effluent (POME) final discharge using Napier Grass in wetland system	F. A. Ujang, N. A. Osman, J. Idris, M. I. E. Halmi, M. A. Hassan and A. M. Roslan	2018	Wastewater management	Wetland	Malaysia
Statistical Modeling of Batch Versus Continuous Feeding Strategies for Pollutant Removal by Tropical Subsurface Flow Constructed Wetlands	Wang Dong Ni, Dong Qing Zhang, Richard M. Gersberg, Jianhao Hong, K. B. S. N. Jinadasa, Wun Jern Ng and Soon Keat Tan	2013	Wastewater management	Wetland	Singapore
Sustainable wastewater management technology for tourism in Thailand: case and experimental studies	Warunsak Liamlaem, Lukkhana Benjawan and Chongrak Polprasert	2019	Wastewater management	Wetland	Thailand
Swine Farm Wastewater Treatment by Constructed Wetland Planted with Vetiver Grass	Supaporn Pongthornpruek	2017	Wastewater management	Wetland	Thailand
The flower and the butterfly constructed wetland system at Koh Phi Phi—System design and lessons learned during implementation and operation	Hans Brix, Thammarat Koottatep, Ole Fryd and Carsten H. Laugesen	2011	Wastewater management	Wetland	Thailand
Treatment of agricultural wastewater in two experimental combined constructed wetland systems in a tropical climate	Suwasa Kantawanichkul, Somanat Somprasert, U. Aekasin and R. B. E. Shutes	2003	Wastewater management	Wetland	Thailand
Treatment of domestic wastewater in tropical, subsurface flow constructed wetlands planted with Canna and Heliconia	Dennis Konnerup, Thammarat Koottatep and Hans Brix	2009	Wastewater management	Wetland	Thailand
Treatment of laboratory wastewater in a tropical constructed wetland comparing surface and subsurface flow	Ami Aminah Meutia	2001	Wastewater management	Wetland	Indonesia
Treatment of mild domestic wastewater using subsurface constructed wetlands in Malaysia	S. Katayon, Fiona Zakaria, Megat Johari Megat Megat Mohd Noor, Abdul Halim Ghazali and Ahmad Jusoh	2008	Wastewater management	Wetland	Malaysia
Wastewater treatment by tropical plants in vertical-flow constructed wetlands	S. Kantawanichkul, S. Pilaila, W. Tanapiyawanich, W. Tikampornpittaya and S. Kamkrua	1998	Wastewater management	Wetland	Thailand
Wastewater treatment in tsunami affected areas of Thailand by constructed wetlands	Hans Brix, Thammarat Koottatep and C. H. Laugesen	2007	Wastewater management	Wetland	Thailand
Water Quality and Occurences of Protozoa and Metazoa in Two Constructed Wetlands Treating Different Wastewaters in Thailand	Thongchai Panswad and Orathai Chavalparit	1997	Wastewater management	Wetland	Thailand
Exploring the potential for wastewater reuse in agriculture as a climate change adaptation measure for Can Tho City, Vietnam	Long Thi Trinh, Duong Cong Chinh, Peter van der Steen and P. N. L. Lens	2013	Wastewater management	Wetland	Vietnam
Do Design Storms Yield Robust Drainage Systems? How Rainfall Duration, Intensity, and Profile Can Affect Drainage Performance	Jia Yi Ng, Samira Fazlollahi and Stefano Galelli	2020	Stormwater quantity	Green cover (green roof), Green cover	Vietnam
Optimal Planning of Low-Impact Development for TSS Control in the Upper Area of the Cau Bay River Basin, Vietnam	Dang Minh Hai	2020	Stormwater quality	Green cover, bioretention	Vietnam
Evaluation of performance of Active, Beautiful and Clean (ABC) on stormwater runoff management using MIKE URBAN: a case study in a residential estate in Singapore	Kok Meng Tan, Wei Kiong Seow, Chien Looi Wang, Huiling Jernice Kew and Suresh Babu Parasuraman	2019	Stormwater quantity	Green cover, bioretention	Singapore
Low-impact development: Minimising stormwater runoff in a case study of Section 13, Shah Alam, Malaysia	Alamah Misni and Noor Aida Farain Amir Shahfuddin	2017	Stormwater quantity	Bioretention	Malaysia
Assessment of Tangible Direct Flood Damage Using a Spatial Analysis Approach under the Effects of Climate Change: Case Study in an Urban Watershed in Hanoi, Vietnam	Mohamed Kefi, Binaya Kumar Mishra, Pankaj Kumar, Yoshifumi Masago and Kensuke Fukushi	2018	Stormwater quantity	Bioretention, retention/detention pond	Vietnam
Future Scenarios Modeling of Urban StormwaterManagement Response to Impacts of Climate Change and Urbanization	Mo Wang, Dong Q. Zhang, Jin Su, Antoine P. Trzcinski, Jian W. Dong and Soon K. Tan	2017	Stormwater quantity, stormwater quality	Bioretention	Singapore
Effective Design and Planning Specification of Low Impact Development Practices Using Water Management Analysis Module (WMAM): Case of Malaysia	Kamal Ahmed, Eun-Sung Chung, Jae-Yeol Song and Shamsuddin Shahid	2017	Stormwater quantity	Bioretention	Malaysia

## Sheet: Grey literature
Title	Institution	Website
Implementation guides:
Urban Flood Communities of Practice. Knowledge Notes Aug 2016	World Bank	https://openknowledge.worldbank.org/bitstream/handle/10986/25112/108291.pdf?sequence=4&isAllowed=y
Implementing nature based flood protection. Principles and implementation guidance	World Bank	https://openknowledge.worldbank.org/bitstream/handle/10986/28837/120735-REVISED-PUBLIC-Implementing-nature-based-flood-protection-web.pdf?sequence=5&isAllowed=y
Green City Development Toolkit	Asian Development Bank	https://www.adb.org/sites/default/files/institutional-document/173693/green-city-dev-toolkit.pdf
Bioengineering for Green Infrastructure	Asian Development Bank	https://www.adb.org/sites/default/files/publication/577066/bioengineering-green-infrastructure.pdf
Nature-Based Solutions for Cities in Viet Nam: Water Sensitive Urban Design	Asian Development Bank	https://www.adb.org/sites/default/files/publication/535016/nature-based-solutions-cities-viet-nam.pdf
Nature-based Solutions for Building Resilience in Towns And Cities: Case Studies from the Greater Mekong Subregion	Asian Development Bank	https://think-asia.org/bitstream/handle/11540/6762/nature-based-solutions.pdf?sequence=1
Active, Beautiful, Clean Waters Design Guidelines 4th Edition	Public Utilities Board, Singapore	https://www.pub.gov.sg/Documents/ABC_Waters_Design_Guidelines.pdf
Review of the application of green infrastructure for water management in Bogor	Monash University	https://bridges.monash.edu/articles/Review_of_the_application_of_green_infrastructure_for_water_management_in_Bogor/9249368
Flood Green Guide	World Wildlife Fund	https://c402277.ssl.cf1.rackcdn.com/publications/1058/files/original/WWF_Flood_Green_Guide_FINAL.pdf?1495628174
Green Infrastructure Guide Kingdom of Cambodia	Ministry of Public Works and Transport; National Council for Sustainable Development Ministry of Environment, Cambodia	https://ncsd.moe.gov.kh/sites/default/files/2019-10/Green%20Infrastructure%20Guide_August%202019_En.pdf
The Active, Beautiful, Clean Waters Programme: Water as an Environmental Asset	Centre for Liveable Cities, Singapore	https://www.clc.gov.sg/docs/default-source/urban-systems-studies/rb172978-mnd-abc-water.pdf
Financing Natural Infrastructure For Coastal Flood Damage Reduction	Lloyd’s Tercentenary Research Foundation	https://conservationgateway.org/ConservationPractices/Marine/crr/library/Documents/FinancingNaturalInfrastructureReport.pdf
Integrating Green and Gray: Creating Next Generation Infrastructure	World Bank Group, World Resources Institute	https://openknowledge.worldbank.org/handle/10986/31430
City-Level Strategy Reports:
River Basin Management Planning in Indonesia: Policy and Practice	Asian Development Bank	https://www.adb.org/sites/default/files/publication/185758/river-basin-mgt-ino.pdf
Report for Short Term Consultancy: Study on Enhancing the Role of Regulation Ponds in Urban Drainage and Sewage System	Vietnam Water Supply and Sewerage Association	http://vwsa.org.vn/en/article/1004/nghien-cuu-tang-cuong-vai-tro-cua-ho-dieu-hoa-trong-he-thong-thoat-nuoc-do-thi.html
Sustainable Blue-Green Infrastructure for Enhancing Flood Resilience in Semarang	Blue-Green Infrastructure in Semarang (BuGIS)	https://bugis.lboro.ac.uk/wp-content/uploads/2019/05/BuGIS-summary-and-action.pdf
Bangkok Resilience Strategy	100 Resilient Cities	https://www.100resilientcities.org/wp-content/uploads/2017/07/Bangkok_-_Resilience_Strategy.pdf
The Role of Green Infrastructure in Managing Urban Floods	Institute for Social and Environmental Transition	https://2eac3a3b-5e23-43c7-b33c-f17ad8fd3011.filesusr.com/ugd/558f8a_5ab66e0238c84d108f8594586e86d0dd.pdf
Project-Level Reports:
Klang River Basin Environmental Improvement and Flood Mitigation Project	ADB Finance Document	https://www.adb.org/sites/default/files/project-document/65379/26009-mal-pcr.pdf
Project Information Document: Mekong Urban Climate Resilience Development Project	World Bank	http://documents.shihang.org/curated/zh/894661578014388796/pdf/Concept-Project-Information-Document-PID-Mekong-Urban-Climate-Resilience-Development-Project-P173106.pdf
Major new project to use nature-based solutions to help Laos adapt to climate change	UN Environment Programme	https://www.unenvironment.org/news-and-stories/press-release/major-new-project-use-nature-based-solutions-help-laos-adapt-climate
Saving Peatlands for Disaster Mitigation	Society for the Conservation of Philippine Wetlands	https://www.wetlands.ph/wp-content/uploads/2018/12/WetlandECODRR_brochures_6.pdf
Urban Jungle: Jakarta's Green Wall	Conservation International	https://www.conservation.org/blog/urban-jungle-jakarta-s-green-wall
First phase of Integrated Water Resources Management in Bago sub-basin area	Myanmar Water Portal	https://www.myanmarwaterportal.com/news/964-first-phase-of-integrated-water-resources-management-in-bago-sub-basin-area.html
Cities100: Jakarta - Alleviating Floods with Parks for Children	C40	https://www.c40.org/case_studies/cities100-jakarta-alleviating-floods-with-parks-for-children
Shared Vision Planning for Green Infrastructure to Reduce Urban Flood Risk in Udon Thani, Thailand	UN International Centre for Integrated Water Resources Management	https://iciwarm.info/shared-vision-planning-for-green-infrastructure-to-reduce-urban-flood-risk-in-udon-thani-thailand/
Chulalongkorn Centenary Park – green infrastructure for the city of Bangkok	World Landscape Architect	https://worldlandscapearchitect.com/chulalongkorn-centenary-park-green-infrastructure-for-the-city-of-bangkok/#.XtDXFp4zYWo
